# Supplementary material for: Global assessment of coralline algae mineralogy points to high vulnerability of Southwestern Atlantic reefs and rhodolith beds to ocean acidification
Source: Sci Rep. 2022 Jun 10;12:9589. doi: 10.1038/s41598-022-13731-y (PMC9187768; doi:10.1038/s41598-022-13731-y)
Supplement: Supplementary file 1 — Supplementary Information 1. [file 41598_2022_13731_MOESM1_ESM.xlsx]

## Sheet: Planilha1
Species	Site	% Mg Calcite	% Aragonite	% Dolomite	% Mg in calcite
Amphiroa anastomosans	Espírito Santo	99.5	1.1	0	15.9
		98.7	0.8	0	17.1
		99.2	0.9	0	17
Amphiroa brasiliana	Espírito Santo	97.5	1.9	0	17.1
		98.6	1.5	0	17.2
		98.7	1.7	0	16.5
Amphiroa fragilissima	Espírito Santo	97.5	2.2	0	18.9
		97.7	2.3	0	18.3
		97.6	2.7	0	18.8
Amphiroa rigida	Espírito Santo	98.1	1.3	0	21.5
		99.3	1.6	0	21
		98.2	1.6	0	21.4
Corallina panizzoi	Espírito Santo	97.5	2.6	0	16.1
		98.1	2.1	0	15.1
		97.8	2	0	15.6
Harveylithon rupestre	Saint Peter & Saint Paul Island	87.1	7.4	5.1	32.7
		88.3	7.5	5.2	32.6
		87.2	7	5.3	32.2
Jania adhaerens	Espírito Santo	98.1	1.6	0	17.1
		98.6	1.2	0	17.8
		99.3	1.2	0	17.8
Jania cubensis	Espírito Santo	99.5	0.4	0	16.3
		99.8	0.2	0	15.9
		99.8	0.3	0	15.5
Jania subulata	Espírito Santo	99.3	1.1	0	18.1
		98.9	0.9	0	18.4
		99.1	0.7	0	17.8
Lithophyllum attlanticum	Santa Catarina	94.9	3.3	0.8	15.9
		96.3	3.4	0.9	16.4
		95.9	3.8	0.7	16.9
Lithophyllum corallinae	Rio de Janeiro	98.1	2	0	25
		97.7	2.2	0	25.1
		97.9	2.1	0	25.5
Lithophyllum kaiseri (as Lithophyllum congestum)	Fernando de Noronha Island	98.4	1.4	0	15.1
		98.9	1.1	0	15.9
		98.5	1.7	0	16.4
Lithophyllum margaritae	Santa Catarina	98.1	1.5	0.1	13.2
		98.9	1.1	0.1	13.8
		98.2	1.6	0.4	14.2
Lithophyllum stictaeforme	Bahia	96.4	2.1	0.7	17.8
		97.3	2.6	0.6	17.2
		96.7	2.8	0.8	18.4
Neogoniolithon sp.	Bahia	99.7	0.5	0	25.4
		98.9	0.9	0	25.9
		99.2	0.7	0	25.8
Pneophyllum conicum	Abrolhos	90.9	6.5	2.7	25.9
		90.3	6.8	3.1	25.8
		90.1	6.6	2.9	24.5
Porolithon onkodes	Bahia	90.1	10	0	24.1
		89.3	9.9	0	24.6
		90.5	10.1	0	24.8
Lithothamnion crispatum	Abrolhos	89.2	10	1.2	22
		88.3	10.2	0.9	22.6
		88.9	9.9	0.9	23.8
Lithothamnion crispatum	Amazônia	79.7	20.1	0	19.5
		79.3	20.7	0	19.3
		79.5	20.7	0	18.8
Lithothamnion crispatum	Bahia	80.2	19.9	0.5	16.5
		79.5	19.3	0.3	16.2
		80.1	19.6	0.4	15.9
Lithothamnion crispatum	Esprírito Santo	77.5	20.4	2.1	16
		76.2	20.9	2.7	16.4
		76.7	21.1	2.4	16.2
Lithothamnion crispatum	Trindade Island	80.9	19.5	0.1	16.1
		80.1	19.2	0.1	16.5
		79.9	19.7	0.3	16.6
Lithothamnion muelleri	Bahia	90.3	10.1	0	14.3
		89.5	10.5	0	14.5
		89.3	10.3	0	14.7
Melyvonnea erubescens	Bahia	94.2	4.1	0.9	25.2
		94.5	4.4	1.3	25.8
		92.5	4.1	0.6	25.5
Melyvonnea erubescens	Espírito Santo	94.9	3.3	0.7	18.2
		95.2	4.1	0.7	17.8
		95.5	4.3	0.9	17.4
Sporolithon episporum	Bahia	95.1	4.5	0	19.5
		95.8	4.7	0	20.1
		95.6	4.2	0	20.1
Sporolithon amadoi	Fernando de Noronha Island	97.8	0.5	2	24.8
		97.5	0.7	1.2	24.5
		98.1	0.6	1.6	24.2
Sporolithon sp.	Rio de Janeiro	80.7	18.3	0	23.2
		82.5	18.5	0	23.5
		81.9	18.1	0	24.7
Sporolithon yoneshigueae	Bahia	69.5	29.9	0	29.5
		70.3	30.5	0	28.9
		69.6	30.2	0	28.3
